# Supplementary material for: Human Erbb2-induced Erk activity robustly stimulates cycling and functional remodeling of rat and human cardiomyocytes
Source: eLife. 2021 Oct 19;10:e65512. doi: 10.7554/eLife.65512 (PMC8589446; doi:10.7554/eLife.65512)
Supplement: Source data 4. [file elife-65512-supp5.zip]

Archive with 5 entries (5 files):
- pRRL MHCK7-caYap.dna
- pRRL_MHCK7-Ccnd2 OE.dna
- pRRL-MHCK7-caCtnnb1.dna
- pRRL-MHCK7-cahErbb2.dna
- pRRL-MHCK7-carErbb2.dna
